# Supplementary material for: Molecular Signatures of Tumour and Its Microenvironment for Precise Quantitative Diagnosis of Oral Squamous Cell Carcinoma: An International Multi-Cohort Diagnostic Validation Study
Source: Cancers (Basel). 2022 Mar 9;14(6):1389. doi: 10.3390/cancers14061389 (PMC8945999; doi:10.3390/cancers14061389)
Supplement: Supplementary file 1 [file cancers-14-01389-s001.zip]

Archive with 1 entries (1 files):
- cancers-1619395-supplementary.pdf
